# Supplementary material for: Degradation Products of Tryptophan in Cell Culture Media: Contribution to Color and Toxicity
Source: Int J Mol Sci. 2021 Jun 9;22(12):6221. doi: 10.3390/ijms22126221 (PMC8228365; doi:10.3390/ijms22126221)
Supplement: Supplementary file 1 [file ijms-22-06221-s001.zip]

Archive with 1 entries (1 files):
- ijms-1223841-supplementary.pdf
